# Supplementary material for: Detection of virus-neutralising antibodies and associated factors against rabies in the vaccinated household dogs of Kathmandu Valley, Nepal
Source: PLoS One. 2020 Apr 27;15(4):e0231967. doi: 10.1371/journal.pone.0231967 (PMC7185695; doi:10.1371/journal.pone.0231967)
Supplement: S1 Data — (XLSX) [file pone.0231967.s001.xlsx]

## Sheet: Total
Animal ID	District	Breed	Sex	Age in months	Rabies Vaccination	1st Vaccination	Age at 1st Vaccination	Got Booster	Age at Last Booster	Months after last Vaccination	Have Vaccination Rec	Health at Vaccination	Rashes/ Allergy after Vaccination	Vaccination Place	Who Vaccinated	From where Vaccine taken out	Any other vaccine given together	Vaccine Type	Place Dog kept	How Dog kept	No of dogs kept	Other Pets?	Dogs stay together?	Contact with stray dogs	Food fed to Dogs	Know Rabies?	Think its Fatal?	Zoonotic?	Heard abt Rabies in your area	Bitten by Dog?	What you did after bite?	Dog bitten family?	How many in family?	Any other except family bitten	How many others?	Dog bitten by stray dog	Provided Training	Who trained?	Titre	Cut Off
1	Kathmandu	Golden Retriever	M	60	Y	N	3	Y	53	7	Y	Y	N	C	V	F	D+C	Vaccine A	OH	Cage	2	N	Y	N	DF	Y	Y	Y	N	N	_	N	_	N	_	N	Y	T	<0.125	N
2	Kathmandu	Cocker Spaniel	M	64	Y	N	3	Y	57	7	Y	Y	N	C	V	F	D+C	Vaccine A	OH	Cage	3	N	Y	N	DF	Y	Y	Y	N	N	_	N	_	N	_	N	Y	Y	0.272	N
3	Kathmandu	Labrador	M	50	Y	N	3	Y	43	7	Y	Y	N	C	V	F	D+C	Vaccine A	OH	Cage	4	N	Y	N	DF	Y	Y	Y	N	N	_	N	_	N	_	N	Y	T	0.136	N
4	Kathmandu	Boxer	M	38	Y	N	3	Y	31	7	Y	Y	N	C	V	F	D+C	Vaccine A	OH	Cage	2	N	Y	N	DF	Y	Y	Y	N	N	_	N	_	N	_	N	Y	Y	0.381	N
5	Kathmandu	Cross	M	180	Y	N	6	Y	170	10	Y	Y	N	H	PV	IB	D+C	Vaccine A	OH	Cage	3	Turtle	N	Y	HP	Y	Y	Y	N	Y	Clean wound with Betadine	Y	1	Y	1	N	N	_	0.942	Y
6	Kathmandu	Labrador	M	84	Y	N	3	Y	76	8	Y	Y	N	C	V	F	D+C	Vaccine A	IH	F	1	N	_	N	DF	Y	Y	Y	N	N	_	N	_	N	_	N	Y	T	3.736	Y
7	Kathmandu	Cross	M	24	Y	N	3	Y	15	9	Y	Y	N	H	PV	IB	D+C	Vaccine A	IH	F	1	N	_	N	HP	Y	Y	Y	N	N	_	N	_	N	_	N	Y	Y	>4	Y
8	Kathmandu	Local	M	25	Y	N	3	Y	15	10	Y	Y	N	H	PV	IB	D+C	Vaccine A	OH	Cage	1	N	_	N	HP	Y	Y	Y	N	N	_	N	_	N	_	N	N	_	1.779	Y
9	Kathmandu	Cross	M	112	Y	N	3	Y	103	9	Y	Y	N	H	PV	IB	D+C	Vaccine A	OH	Cage	1	N	_	N	HP	Y	Y	Y	N	N	_	N	_	N	_	N	N	_	2.308	Y
10	Kathmandu	German Shephard	F	57	Y	N	3	Y	51	6	Y	Y	N	C	V	F	D+C	Vaccine A	OH	Cage	2	N	Y	Y	DF	Y	Y	Y	N	N	_	N	_	N	_	N	Y	T	>4	Y
11	Kathmandu	Cross	M	45	Y	N	3	Y	39	6	Y	Y	N	C	V	F	D+C	Vaccine A	IH	F	1	N	_	N	HP	Y	Y	Y	N	N	_	N	_	N	_	N	N	_	>4	Y
12	Kathmandu	Local	F	66	Y	N	6	Y	55	11	Y	Y	N	H	PV	IB	N	Vaccine A	OH	Cage	5	N	Y	N	HP	Y	Y	Y	Y	N	_	N	_	Y	4	N	N	_	>4	Y
13	Kathmandu	Local	M	40	Y	N	3	Y	38	2	Y	Y	N	C	V	F	D+C	Vaccine A	OH	F	2	N	Y	Y	DF	Y	Y	Y	N	N	_	N	_	Y	2	N	N	_	1.984	Y
14	Kathmandu	Local	M	42	Y	N	3	Y	40	2	Y	Y	N	C	V	F	D+C	Vaccine A	OH	F	2	N	Y	Y	DF	Y	Y	Y	N	N	_	N	_	N	_	Y	N	_	2.365	Y
15	Kathmandu	Local	M	106	Y	N	3	Y	100	6	Y	Y	N	H	PV	IB	D+C	Vaccine A	OH	Cage	2	N	Y	Y	HP	Y	Y	Y	N	N	_	N	_	N	_	N	N	_	>4	Y
16	Kathmandu	Local	M	60	Y	N	6	Y	59	1	Y	Y	N	H	PV	IB	D	Vaccine A	IH	F	1	N	_	N	HP	Y	Y	Y	N	N	_	N	_	N	_	N	N	_	>4	Y
17	Kathmandu	Labrador	F	61	Y	N	3	Y	58	3	Y	Y	N	C	V	F	D+C	Vaccine A	OH	F	3	Parrots	Y	N	HP	Y	Y	Y	Y	N	_	N	_	N	_	N	Y	T	1.547	Y
18	Kathmandu	Japanese Spitz	F	29	Y	N	3	Y	26	3	Y	Y	N	C	V	F	D+C	Vaccine A	OH	F	3	Lovebirds	Y	N	HP	Y	Y	Y	Y	N	_	N	_	N	_	N	N	_	>4	Y
19	Kathmandu	Japanese Spitz	F	62	Y	N	3	Y	58	4	Y	Y	N	C	V	F	N	Vaccine A	OH	Cage	1	N	_	N	HP	Y	Y	Y	N	Y	Clean wound with Betadine, Took post-bite injection at hospital	N	_	N	_	N	N	_	0.375	N
20	Kathmandu	Japanese Spitz	M	28	Y	N	3	Y	17	11	Y	Y	N	C	V	F	D+C	Vaccine C	IH	F	1	N	_	N	DF	Y	Y	Y	N	Y	Clean wound with soap and water, Took TT injection	Y	1	N	_	N	Y	Y	>4	Y
21	Kathmandu	Local	M	41	Y	N	3	Y	39	2	Y	Y	N	H	PV	IB	D+C	Vaccine A	OH	T	1	N	_	Y	HP	Y	Y	Y	N	N	_	N	_	Y	9	Y	N	_	1.934	Y
22	Kathmandu	Japanese Spitz	M	72	Y	N	3	Y	65	7	Y	Y	N	C	V	F	D+C	Vaccine A	IH	F	1	N	_	Y	HP	Y	Y	Y	N	N	_	N	_	Y	3	Y	N	_	>4	Y
23	Kathmandu	German Shephard	F	33	Y	N	3	Y	26	7	Y	Y	N	C	V	F	D+C	Vaccine A	OH	Cage	5	Fish and Birds	Y	N	HP	Y	Y	Y	N	N	_	N	_	N	_	N	Y	Y	>4	Y
24	Kathmandu	German Shephard	M	34	Y	N	3	Y	27	7	Y	Y	N	C	V	F	D+C	Vaccine A	OH	Cage	6	N	Y	N	HP	Y	Y	Y	N	N	_	N	_	N	_	N	Y	Y	1.597	Y
25	Kathmandu	Local	M	25	Y	N	3	Y	15	10	Y	Y	N	C	V	F	D+C	Vaccine A	OH	T	2	N	Y	Y	HP	Y	Y	Y	N	N	_	N	_	N	_	Y	N	_	2.456	Y
26	Kathmandu	Local	M	45	Y	N	3	Y	35	10	Y	Y	N	H	PV	IB	D+C	Vaccine A	OH	T	3	N	Y	Y	HP	Y	Y	Y	N	N	_	N	_	N	_	Y	N	_	2.807	Y
27	Kathmandu	Lhasa Apso	M	7	Y	N	3	N	3	4	Y	Y	N	C	V	F	N	Vaccine A	IH	F	3	N	Y	Y	HP	Y	Y	Y	N	N	_	N	_	N	_	_	N	_	3.339	Y
28	Kathmandu	Cocker Spaniel	M	36	Y	N	3	Y	25	11	Y	Y	N	C	V	F	C	Vaccine A	OH	F	1	N	_	Y	HP	Y	Y	Y	N	Y	Took post-bite vaccination	N	_	N	_	N	N	_	>4	Y
29	Lalitpur	Labrador	M	72	Y	N	6	Y	71	1	Y	Y	N	C	V	F	D	Vaccine B	OH	F	3	N	Y	Y	HP	Y	Y	Y	Y	Y	Cleaned with soap and water and applied Betadine	N	_	N	_	Y	N	_	3.55	Y
30	Lalitpur	Labrador	M	84	Y	N	6	Y	83	1	Y	Y	N	C	V	F	D	Vaccine B	OH	F	3	N	Y	Y	HP	Y	Y	Y	Y	Y	Washed with soap and water	Y	1	N	_	N	N	_	>4	Y
31	Lalitpur	German Shephard	M	72	Y	N	3	Y	71	1	Y	Y	N	C	V	F	D	Vaccine B	OH	F	2	N	Y	Y	HP	Y	Y	Y	Y	Y	Cleaned wound with Betadine	N	_	N	_	Y	N	_	1.786	Y
32	Lalitpur	Local	M	48	Y	N	6	Y	47	1	Y	Y	N	H	PV	IB	D	Vaccine B	OH	F	4	N	Y	Y	HP	Y	Y	Y	Y	N	_	N	_	N	_	Y	N	_	3.169	Y
33	Lalitpur	Cross	M	24	Y	N	3	Y	23	1	Y	Y	N	H	PV	IB	D	Vaccine B	OH	F	5	N	Y	Y	HP	Y	Y	Y	N	N	_	N	_	N	_	N	N	_	<0.125	N
34	Lalitpur	Cross	F	36	Y	N	3	Y	35	1	Y	Y	N	C	V	F	D	Vaccine B	OH	F	3	N	Y	Y	HP	Y	Y	Y	N	Y	Cleaned wound with Betadine	N	_	N	_	N	N	_	>4	Y
35	Lalitpur	Local	M	96	Y	N	3	Y	85	11	Y	Y	N	C	V	F	D+C	Vaccine A	OH	F	3	N	Y	Y	HP	Y	Y	Y	N	Y	Took post-bite vaccination	Y	1	Y	3	N	N	_	1.581	Y
36	Lalitpur	Local	F	25	Y	N	3	Y	19	6	Y	Y	N	C	V	F	D+C	Vaccine A	OH	F	3	N	Y	N	HP	Y	Y	Y	N	Y	Took T.T injection	N	_	N	_	N	N	_	>4	Y
37	Lalitpur	Japanese Spitz	F	51	Y	N	3	Y	50	1	Y	Y	N	C	V	F	N	Vaccine A	IH	F	2	N	Y	N	HP	Y	Y	Y	N	N	_	N	_	N	_	N	N	_	>4	Y
38	Lalitpur	Japanese Spitz	F	48	Y	N	3	Y	47	1	Y	Y	N	C	V	F	N	Vaccine A	IH	F	2	N	Y	N	HP	Y	Y	Y	N	N	_	N	_	N	_	N	N	_	>4	Y
39	Lalitpur	Local	F	24	Y	N	3	Y	15	9	Y	Y	N	C	V	F	D+C	Vaccine A	OH	F	3	N	Y	N	DF	Y	Y	Y	N	N	_	N	_	N	_	N	N	_	0.617	Y
40	Lalitpur	Local	F	24	Y	N	3	Y	15	9	Y	Y	N	C	V	F	D+C	Vaccine A	IH	F	2	N	Y	N	DF	Y	Y	Y	N	Y	Cleaned wound with Betadine, Took post-bite vaccine	N	_	N	_	N	N	_	1.149	Y
41	Lalitpur	Cross	F	84	Y	N	3	Y	77	7	Y	Y	N	C	V	F	D+C	Vaccine A	IH	F	1	N	_	N	DF	Y	Y	Y	N	N	_	N	_	N	_	N	N	_	>4	Y
42	Lalitpur	Japanese Spitz	F	25	Y	N	3	Y	15	10	Y	Y	N	C	V	F	D+C	Vaccine A	IH	F	2	N	Y	N	HP	Y	Y	Y	Y	N	_	N	_	N	_	N	N	_	1.594	Y
43	Lalitpur	German Shephard	M	48	Y	N	3	Y	43	5	Y	Y	N	C	V	F	D+C	Vaccine A	OH	Cage	2	N	Y	N	DF	Y	Y	Y	N	N	_	N	_	Y	1	N	N	_	2.179	Y
44	Lalitpur	German Shephard	F	36	Y	N	3	Y	31	5	Y	Y	N	C	V	F	D+C	Vaccine A	OH	F	2	N	Y	N	DF	Y	Y	Y	N	N	_	N	_	N	_	N	N	_	0.975	Y
45	Kathmandu	Golden Retriever	F	27	Y	N	3	Y	26	1	Y	Y	N	C	V	F	D+C	Vaccine C	IH	F	2	N	Y	Y	DF	Y	Y	Y	N	N	_	N	_	N	_	N	Y	Y	>4	Y
46	Kathmandu	Cross	M	84	Y	N	3	Y	79	5	Y	Y	N	C	V	F	D+C	Vaccine C	OH	Cage	4	N	Y	N	HP	Y	Y	Y	N	N	_	Y	1	N	_	N	N	_	0.309	N
47	Kathmandu	Cross	F	60	Y	N	3	Y	55	5	Y	Y	N	C	V	F	D+C	Vaccine C	IH	F	2	N	Y	N	HP	Y	Y	Y	N	N	_	N	_	N	_	N	N	_	>4	Y
48	Kathmandu	Boxer	M	108	Y	N	3	Y	107	1	Y	Y	N	C	V	F	D+C	Vaccine C	IH	F	2	N	Y	Y	DF	Y	Y	Y	N	N	_	N	_	N	_	N	N	_	>4	Y
49	Kathmandu	Cross	M	144	Y	N	6	Y	143	1	Y	Y	N	C	V	F	D+C	Vaccine C	OH	Cage	1	N	_	Y	HP	Y	Y	Y	N	N	_	N	_	N	_	N	N	_	1.086	Y
50	Kathmandu	German Shephard	F	60	Y	N	3	Y	58	2	Y	Y	N	C	V	F	D+C	Vaccine C	OH	F	1	N	_	N	DF	Y	Y	Y	N	N	_	N	_	N	_	N	Y	T	0.531	Y
51	Kathmandu	Cross	M	48	Y	N	3	Y	43	5	Y	Y	N	C	V	F	D+C	Vaccine C	IH	F	2	N	Y	N	HP	Y	Y	Y	N	N	_	N	_	N	_	N	N	_	>4	Y
52	Kathmandu	Local	M	48	Y	N	3	Y	39	9	Y	Y	N	C	V	F	D+C	Vaccine C	OH	F	3	N	Y	N	HP	Y	Y	Y	N	N	_	N	_	N	_	N	N	_	>4	Y
53	Kathmandu	Cross	F	96	Y	N	6	Y	93	3	Y	Y	N	C	V	F	D+C	Vaccine C	OH	Cage	1	N	_	Y	HP	Y	Y	Y	N	N	_	Y	1	N	_	Y	N	_	2.553	Y
54	Kathmandu	German Shephard	F	35	Y	N	3	Y	25	10	Y	Y	N	C	V	F	D+C	Vaccine C	IH	F	1	N	_	Y	HP	Y	Y	Y	N	N	_	N	_	N	_	Y	N	_	>4	Y
55	Bhaktapur	Great Dane	M	84	Y	N	3	Y	78	6	Y	Y	N	C	V	F	D+C	Vaccine C	OH	F	3	N	Y	Y	HP	Y	Y	Y	N	N	_	N	_	N	_	N	N	_	1.936	Y
56	Bhaktapur	German Shephard	F	48	Y	N	3	Y	41	7	Y	Y	N	C	V	F	D+C	Vaccine C	OH	F	1	N	_	N	HP	Y	Y	Y	N	N	_	N	_	N	_	N	N	_	2.322	Y
57	Bhaktapur	Local	M	24	Y	N	6	Y	18	6	Y	Y	N	C	V	F	D+C	Vaccine C	OH	F	2	N	Y	Y	HP	Y	Y	Y	N	N	_	N	_	N	_	N	N	_	2.662	Y
58	Bhaktapur	Local	M	24	Y	N	3	Y	18	6	Y	Y	N	C	V	F	D+C	Vaccine C	OH	F	1	N	_	Y	HP	Y	Y	Y	N	N	_	N	_	N	_	N	N	_	2.829	Y
59	Bhaktapur	Local	M	120	Y	N	6	Y	114	6	Y	Y	N	C	V	F	D+C	Vaccine C	OH	F	2	N	Y	Y	HP	Y	Y	Y	N	N	_	N	_	N	_	N	N	_	1.282	Y
60	Bhaktapur	Local	M	84	Y	N	3	Y	79	5	Y	Y	N	C	V	F	D+C	Vaccine C	OH	F	1	N	_	Y	HP	Y	Y	Y	N	N	_	N	_	N	_	N	N	_	1.603	Y
61	Bhaktapur	German Shephard	M	36	Y	N	3	Y	28	8	Y	Y	N	C	V	F	D+C	Vaccine C	OH	F	1	N	_	N	HP	Y	Y	Y	N	N	_	N	_	N	_	N	N	_	>4	Y
62	Bhaktapur	German Shephard	F	48	Y	N	3	Y	46	2	Y	Y	N	C	V	F	D+C	Vaccine C	OH	F	1	N	_	N	HP	Y	Y	Y	N	N	_	N	_	N	_	N	N	_	1.65	Y
63	Bhaktapur	Tibetan Mastiff	M	48	Y	N	6	Y	43	5	Y	Y	N	C	V	F	D+C	Vaccine C	OH	F	1	N	_	Y	HP	Y	Y	Y	N	Y	Took post-bite vaccination	N	_	N	_	N	N	_	1.251	Y
64	Bhaktapur	Local	F	72	Y	N	3	Y	69	3	Y	Y	N	C	V	F	D+C	Vaccine C	OH	F	1	N	_	Y	DF	Y	Y	Y	N	N	_	N	_	N	_	N	N	_	>4	Y
65	Bhaktapur	German Shephard	F	72	Y	N	3	Y	71	1	Y	Y	N	C	V	F	D+C	Vaccine C	OH	F	2	N	Y	N	HP	Y	Y	Y	N	N	_	N	_	N	_	N	N	_	>4	Y
66	Bhaktapur	Cross	F	96	Y	N	3	Y	85	11	Y	Y	N	C	V	F	D+C	Vaccine C	OH	F	1	N	_	Y	HP	Y	Y	Y	N	Y	Took TT injection	N	_	N	_	Y	N	_	>4	Y
67	Bhaktapur	Labrador	M	33	Y	N	3	Y	29	4	Y	Y	N	C	V	F	D+C	Vaccine C	IH	F	1	N	_	Y	HP	Y	Y	Y	N	Y	Took post-bite vaccination	N	_	N	_	N	N	_	2.007	Y
68	Bhaktapur	Cross	M	144	Y	N	6	Y	141	3	Y	Y	N	C	V	F	D+C	Vaccine C	IH	F	1	N	_	N	HP	Y	Y	Y	N	N	_	N	_	N	_	N	N	_	1.676	Y
69	Lalitpur	German Shephard	M	30	Y	N	3	Y	26	4	Y	Y	N	C	V	F	D+C	Vaccine C	OH	T	2	N	Y	N	HP	Y	Y	Y	N	N	_	N	_	N	_	N	Y	T	1.518	Y
70	Lalitpur	German Shephard	M	120	Y	N	3	Y	113	7	Y	Y	N	C	V	F	D+C	Vaccine C	OH	T	1	N	_	Y	HP	Y	Y	Y	N	N	_	Y	2	Y	3	N	Y	T	>4	Y
71	Lalitpur	German Shephard	F	108	Y	N	3	Y	98	10	Y	Y	N	C	V	F	D+C	Vaccine C	OH	F	2	N	Y	N	HP	Y	Y	Y	N	N	_	N	_	N	_	N	N	_	1.822	Y
72	Lalitpur	Local	F	30	Y	N	6	Y	26	4	Y	Y	N	C	V	F	N	Vaccine A	OH	F	2	N	Y	Y	HP	Y	Y	Y	N	N	_	N	_	N	_	N	N	_	0.515	Y
73	Lalitpur	German Shephard	M	48	Y	N	3	Y	44	4	Y	Y	N	C	V	F	N	Vaccine A	OH	F	3	N	Y	N	HP	Y	Y	Y	N	N	_	N	_	N	_	N	N	_	>4	Y
74	Lalitpur	Local	M	60	Y	N	6	Y	55	5	Y	Y	N	C	V	F	N	Vaccine A	OH	F	2	N	Y	Y	HP	Y	Y	Y	N	N	_	N	_	N	_	N	N	_	0.62	Y
75	Lalitpur	Cross	M	17	Y	N	3	Y	13	4	Y	Y	N	C	V	F	N	Vaccine A	OH	F	1	N	_	Y	HP	Y	Y	Y	N	N	_	N	_	N	_	N	N	_	0.449	N
76	Lalitpur	Local	M	54	Y	N	6	Y	49	5	Y	Y	N	C	V	F	N	Vaccine A	OH	F	2	N	Y	Y	HP	Y	Y	Y	N	N	_	N	_	N	_	N	N	_	1.352	Y
77	Lalitpur	Japanese Spitz	F	84	Y	N	3	Y	80	4	Y	Y	N	C	V	F	D+C	Vaccine A	OH	F	1	N	_	Y	HP	Y	Y	Y	N	N	_	N	_	N	_	N	N	_	>4	Y
78	Lalitpur	Boxer	M	50	Y	N	3	Y	46	4	Y	Y	N	C	V	F	D+C	Vaccine A	OH	Cage	1	N	_	Y	HP	Y	Y	Y	N	N	_	N	_	N	_	N	N	_	1.938	Y
79	Lalitpur	Japanese Spitz	M	26	Y	N	3	Y	22	4	Y	Y	N	C	V	F	D+C	Vaccine A	OH	F	1	N	_	Y	HP	Y	Y	Y	N	N	_	N	_	N	_	N	N	_	1.544	Y
80	Bhaktapur	Japanese Spitz	F	22	Y	N	3	Y	16	6	Y	Y	N	C	V	F	N	Vaccine A	IH	F	1	N	_	N	HP	Y	Y	Y	N	N	_	N	_	N	_	N	N	_	>4	Y
81	Bhaktapur	Labrador	M	78	Y	N	3	Y	71	7	Y	Y	N	C	V	F	D	Vaccine C	IH	F	1	N	_	N	DF	Y	Y	Y	N	N	_	N	_	N	_	N	N	_	2.071	Y
82	Bhaktapur	German Shephard	M	30	Y	N	3	Y	22	8	Y	Y	N	C	V	F	N	Vaccine A	OH	F	1	N	_	N	HP	Y	Y	Y	N	N	_	N	_	N	_	N	N	_	2.064	Y
83	Bhaktapur	Mixed	M	36	Y	N	3	Y	25	11	Y	Y	N	C	V	F	N	Vaccine B	IH	F	1	N	_	N	HP	Y	Y	Y	N	N	_	Y	2	Y	5	N	N	_	3.474	Y
84	Bhaktapur	German Shephard	M	84	Y	N	3	Y	83	1	Y	Y	N	C	V	F	D+C	Vaccine C	OH	F	1	N	_	N	HP	Y	Y	Y	N	N	_	N	_	N	_	N	N	_	>4	Y
85	Bhaktapur	German Shephard	M	17	Y	N	3	Y	12	5	Y	Y	N	C	V	F	D	Vaccine C	IH	F	2	N	Y	N	HP	Y	Y	Y	N	N	_	N	_	N	_	N	N	_	>4	Y
86	Bhaktapur	German Shephard	M	24	Y	N	3	Y	18	6	Y	Y	N	C	V	F	D+C	Vaccine A	OH	F	1	N	_	N	HP	Y	Y	Y	N	N	_	N	_	N	_	N	N	_	0.843	Y
87	Bhaktapur	Local	M	24	Y	N	6	Y	23	1	Y	Y	N	C	V	F	D	Vaccine B	OH	F	1	N	_	Y	HP	Y	Y	Y	N	N	_	N	_	N	_	N	N	_	0.362	N
88	Bhaktapur	Local	F	72	Y	N	6	Y	70	2	Y	Y	N	C	V	F	D	Vaccine B	OH	F	1	N	_	Y	HP	Y	Y	Y	N	N	_	N	_	N	_	N	N	_	0.965	Y
89	Bhaktapur	Local	F	96	Y	N	3	Y	94	2	Y	Y	N	C	V	F	D	Vaccine B	OH	F	1	N	_	Y	HP	Y	Y	Y	N	N	_	N	_	N	_	N	N	_	2.565	Y
90	Bhaktapur	Local	M	36	Y	N	6	Y	35	1	Y	Y	N	C	V	F	D	Vaccine B	OH	F	1	N	_	Y	HP	Y	Y	Y	N	N	_	N	_	N	_	N	N	_	0.728	Y
91	Bhaktapur	Local	M	18	Y	N	3	Y	17	1	Y	Y	N	C	V	F	D	Vaccine B	OH	F	1	N	_	Y	HP	Y	Y	Y	N	N	_	N	_	N	_	N	N	_	0.332	N
92	Bhaktapur	Cross	M	36	Y	N	3	Y	34	2	Y	Y	N	C	V	F	D	Vaccine B	OH	F	1	N	_	Y	HP	Y	Y	Y	N	N	_	N	_	N	_	N	N	_	2.303	Y
93	Kathmandu	Mixed	M	36	Y	N	3	Y	35	1	Y	Y	N	C	V	F	D	Vaccine B	OH	F	1	N	_	Y	HP	Y	Y	Y	N	N	_	N	_	N	_	N	N	_	0.735	Y
94	Kathmandu	Cross	F	72	Y	N	6	Y	70	2	Y	Y	N	C	V	F	D	Vaccine B	OH	F	1	N	_	Y	HP	Y	Y	Y	N	N	_	N	_	N	_	N	N	_	0.145	N
95	Kathmandu	Cross	F	84	Y	N	3	Y	83	1	Y	Y	N	C	V	F	D	Vaccine B	OH	F	1	N	_	Y	HP	Y	Y	Y	N	N	_	N	_	N	_	N	N	_	3.758	Y
96	Kathmandu	Cross	F	84	Y	N	3	Y	82	2	Y	Y	N	C	V	F	D	Vaccine B	OH	F	1	N	_	Y	HP	Y	Y	Y	N	N	_	N	_	N	_	N	N	_	2.027	Y
97	Kathmandu	Cross	F	84	Y	N	3	Y	82	2	Y	Y	N	C	V	F	D	Vaccine B	OH	F	1	N	_	Y	HP	Y	Y	Y	N	N	_	N	_	N	_	N	N	_	3.804	Y
98	Kathmandu	Local	M	48	Y	N	3	Y	46	2	Y	Y	N	C	V	F	D	Vaccine B	OH	F	1	N	_	Y	HP	Y	Y	Y	N	N	_	N	_	N	_	N	N	_	1.353	Y
99	Kathmandu	Local	F	84	Y	N	3	Y	82	2	Y	Y	N	C	V	F	D	Vaccine B	OH	F	1	N	_	Y	HP	Y	Y	Y	N	N	_	N	_	N	_	N	N	_	1.36	Y
100	Kathmandu	Local	F	84	Y	N	3	Y	82	2	Y	Y	N	C	V	F	D	Vaccine B	OH	F	1	N	_	Y	HP	Y	Y	Y	N	N	_	N	_	N	_	N	N	_	2.104	Y
101	Kathmandu	Local	F	36	Y	N	3	Y	35	1	Y	Y	N	C	V	F	D	Vaccine B	OH	F	1	N	_	Y	HP	Y	Y	Y	N	N	_	N	_	N	_	N	N	_	0.797	Y
102	Kathmandu	Local	M	72	Y	N	3	Y	71	1	Y	Y	N	C	V	F	D	Vaccine B	OH	F	1	N	_	Y	HP	Y	Y	Y	N	N	_	N	_	N	_	N	N	_	>4	Y
103	Kathmandu	Local	M	84	Y	N	3	Y	83	1	Y	Y	N	C	V	F	D	Vaccine B	OH	F	1	N	_	Y	HP	Y	Y	Y	N	N	_	N	_	N	_	N	N	_	3.581	Y
104	Kathmandu	Mixed	F	96	Y	N	3	Y	95	1	Y	Y	N	C	V	F	D	Vaccine B	OH	F	1	N	_	Y	HP	Y	Y	Y	N	N	_	N	_	N	_	N	N	_	0.387	N
105	Kathmandu	Mixed	F	24	Y	N	3	Y	23	1	Y	Y	N	C	V	F	D	Vaccine B	OH	F	1	N	_	Y	HP	Y	Y	Y	N	N	_	N	_	N	_	N	N	_	1.461	Y
106	Kathmandu	Mixed	M	36	Y	N	3	Y	35	1	Y	Y	N	C	V	F	D	Vaccine B	OH	F	1	N	_	Y	HP	Y	Y	Y	N	N	_	N	_	N	_	N	N	_	1.507	Y
107	Kathmandu	Mixed	F	48	Y	N	3	Y	46	2	Y	Y	N	C	V	F	D	Vaccine B	OH	F	1	N	_	Y	HP	Y	Y	Y	N	N	_	N	_	N	_	N	N	_	1.366	Y
108	Kathmandu	Labrador	M	72	Y	N	3	Y	70	2	Y	Y	N	C	V	F	D	Vaccine B	IH	F	1	N	_	Y	HP	Y	Y	Y	N	N	_	N	_	N	_	N	N	_	1.022	Y
109	Kathmandu	Labrador	M	84	Y	N	3	Y	83	1	Y	Y	N	C	V	F	D	Vaccine B	IH	F	1	N	_	Y	HP	Y	Y	Y	N	N	_	N	_	N	_	N	N	_	2.29	Y
110	Kathmandu	German Shephard	M	72	Y	N	3	Y	71	1	Y	Y	N	C	V	F	D	Vaccine B	IH	F	1	N	_	Y	HP	Y	Y	Y	N	N	_	N	_	N	_	N	N	_	1.979	Y

## Sheet: Mth Vs Titre
ID	VType	Months	Titre
1	Vaccine A	7	0.125
2	Vaccine A	7	0.272
3	Vaccine A	7	0.136
4	Vaccine A	7	0.381
5	Vaccine A	10	0.942
6	Vaccine A	8	3.736
7	Vaccine A	9	4
8	Vaccine A	10	1.779
9	Vaccine A	9	2.308
10	Vaccine A	6	4
11	Vaccine A	6	4
12	Vaccine A	11	4
13	Vaccine A	2	1.984
14	Vaccine A	2	2.365
15	Vaccine A	6	4
16	Vaccine A	1	4			Pfizer	Vaccine C	31
17	Vaccine A	3	1.547			Biocaine	Vaccine A	48
18	Vaccine A	3	4			Nejarab	Vaccine B	31
19	Vaccine A	4	0.375
20	Vaccine C	11	4
21	Vaccine A	2	1.934
22	Vaccine A	7	4
23	Vaccine A	7	4
24	Vaccine A	7	1.597
25	Vaccine A	10	2.456
26	Vaccine A	10	2.807
27	Vaccine A	4	3.339
28	Vaccine A	11	4
29	Vaccine B	1	3.55
30	Vaccine B	1	4
31	Vaccine B	1	1.786
32	Vaccine B	1	3.169
33	Vaccine B	1	0.125
34	Vaccine B	1	4
35	Vaccine A	11	1.581
36	Vaccine A	6	4
37	Vaccine A	1	4
38	Vaccine A	1	4
39	Vaccine A	9	0.617
40	Vaccine A	9	1.149
41	Vaccine A	7	4
42	Vaccine A	10	1.594
43	Vaccine A	5	2.179
44	Vaccine A	5	0.975
45	Vaccine C	1	4
46	Vaccine C	5	0.309
47	Vaccine C	5	4
48	Vaccine C	1	4
49	Vaccine C	1	1.086
50	Vaccine C	2	0.531
51	Vaccine C	5	4
52	Vaccine C	9	4
53	Vaccine C	3	2.553
54	Vaccine C	10	4
55	Vaccine C	6	1.936
56	Vaccine C	7	2.322
57	Vaccine C	6	2.662
58	Vaccine C	6	2.829
59	Vaccine C	6	1.282
60	Vaccine C	5	1.603
61	Vaccine C	8	4
62	Vaccine C	2	1.65
63	Vaccine C	5	1.251
64	Vaccine C	3	4
65	Vaccine C	1	4
66	Vaccine C	11	4
67	Vaccine C	4	2.007
68	Vaccine C	3	1.676
69	Vaccine C	4	1.518
70	Vaccine C	7	4
71	Vaccine C	10	1.822
72	Vaccine A	4	0.515
73	Vaccine A	4	4
74	Vaccine A	5	0.62
75	Vaccine A	4	0.449
76	Vaccine A	5	1.352
77	Vaccine A	4	4
78	Vaccine A	4	1.938
79	Vaccine A	4	1.544
80	Vaccine A	6	4
81	Vaccine C	7	2.071
82	Vaccine A	8	2.064
83	Vaccine B	11	3.474
84	Vaccine C	1	4
85	Vaccine C	5	4
86	Vaccine A	6	0.843
87	Vaccine B	1	0.362
88	Vaccine B	2	0.965
89	Vaccine B	2	2.565
90	Vaccine B	1	0.728
91	Vaccine B	1	0.332
92	Vaccine B	2	2.303
93	Vaccine B	1	0.735
94	Vaccine B	2	0.145
95	Vaccine B	1	3.758
96	Vaccine B	2	2.027
97	Vaccine B	2	3.804
98	Vaccine B	2	1.353
99	Vaccine B	2	1.36
100	Vaccine B	2	2.104
101	Vaccine B	1	0.797
102	Vaccine B	1	4
103	Vaccine B	1	3.581
104	Vaccine B	1	0.387
105	Vaccine B	1	1.461
106	Vaccine B	1	1.507
107	Vaccine B	2	1.366
108	Vaccine B	2	1.022
109	Vaccine B	1	2.29
110	Vaccine B	1	1.979

## Sheet: Vtype Vs Titre
Animal ID	VType	Titre
1	Vaccine A	0.125
2	Vaccine A	0.272
3	Vaccine A	0.136
4	Vaccine A	0.381
5	Vaccine A	0.942
6	Vaccine A	3.736
7	Vaccine A	4
8	Vaccine A	1.779
9	Vaccine A	2.308
10	Vaccine A	4
11	Vaccine A	4
12	Vaccine A	4
13	Vaccine A	1.984
14	Vaccine A	2.365
15	Vaccine A	4
16	Vaccine A	4
17	Vaccine A	1.547
18	Vaccine A	4
19	Vaccine A	0.375
20	Vaccine C	4
21	Vaccine A	1.934
22	Vaccine A	4
23	Vaccine A	4
24	Vaccine A	1.597
25	Vaccine A	2.456
26	Vaccine A	2.807
27	Vaccine A	3.339
28	Vaccine A	4
29	Vaccine B	3.55
30	Vaccine B	4
31	Vaccine B	1.786
32	Vaccine B	3.169
33	Vaccine B	0.125
34	Vaccine B	4
35	Vaccine A	1.581
36	Vaccine A	4
37	Vaccine A	4
38	Vaccine A	4
39	Vaccine A	0.617
40	Vaccine A	1.149
41	Vaccine A	4
42	Vaccine A	1.594
43	Vaccine A	2.179
44	Vaccine A	0.975
45	Vaccine C	4
46	Vaccine C	0.309
47	Vaccine C	4
48	Vaccine C	4
49	Vaccine C	1.086
50	Vaccine C	0.531
51	Vaccine C	4
52	Vaccine C	4
53	Vaccine C	2.553
54	Vaccine C	4
55	Vaccine C	1.936
56	Vaccine C	2.322
57	Vaccine C	2.662
58	Vaccine C	2.829
59	Vaccine C	1.282
60	Vaccine C	1.603
61	Vaccine C	4
62	Vaccine C	1.65
63	Vaccine C	1.251
64	Vaccine C	4
65	Vaccine C	4
66	Vaccine C	4
67	Vaccine C	2.007
68	Vaccine C	1.676
69	Vaccine C	1.518
70	Vaccine C	4
71	Vaccine C	1.822
72	Vaccine A	0.515
73	Vaccine A	4
74	Vaccine A	0.62
75	Vaccine A	0.449
76	Vaccine A	1.352
77	Vaccine A	4
78	Vaccine A	1.938
79	Vaccine A	1.544
80	Vaccine A	4
81	Vaccine C	2.071
82	Vaccine A	2.064
83	Vaccine B	3.474
84	Vaccine C	4
85	Vaccine C	4
86	Vaccine A	0.843
87	Vaccine B	0.362
88	Vaccine B	0.965
89	Vaccine B	2.565
90	Vaccine B	0.728
91	Vaccine B	0.332
92	Vaccine B	2.303
93	Vaccine B	0.735
94	Vaccine B	0.145
95	Vaccine B	3.758
96	Vaccine B	2.027
97	Vaccine B	3.804
98	Vaccine B	1.353
99	Vaccine B	1.36
100	Vaccine B	2.104
101	Vaccine B	0.797
102	Vaccine B	4
103	Vaccine B	3.581
104	Vaccine B	0.387
105	Vaccine B	1.461
106	Vaccine B	1.507
107	Vaccine B	1.366
108	Vaccine B	1.022
109	Vaccine B	2.29
110	Vaccine B	1.979

## Sheet: Mth N Titre
ID	VType	ALB	Months	Titre
1	Vaccine A	53	7	No
2	Vaccine A	57	7	No
3	Vaccine A	43	7	No
4	Vaccine A	31	7	No
5	Vaccine A	170	10	Yes
6	Vaccine A	76	8	Yes
7	Vaccine A	15	9	Yes
8	Vaccine A	15	10	Yes
9	Vaccine A	103	9	Yes
10	Vaccine A	51	6	Yes
11	Vaccine A	39	6	Yes
12	Vaccine A	55	11	Yes
13	Vaccine A	38	2	Yes
14	Vaccine A	40	2	Yes
15	Vaccine A	100	6	Yes
16	Vaccine A	59	1	Yes
17	Vaccine A	58	3	Yes
18	Vaccine A	26	3	Yes
19	Vaccine A	58	4	No
20	Vaccine C	17	11	Yes
21	Vaccine A	39	2	Yes
22	Vaccine A	65	7	Yes
23	Vaccine A	26	7	Yes
24	Vaccine A	27	7	Yes
25	Vaccine A	15	10	Yes
26	Vaccine A	35	10	Yes
27	Vaccine A	3	4	Yes
28	Vaccine A	25	11	Yes
29	Vaccine B	71	1	Yes
30	Vaccine B	83	1	Yes
31	Vaccine B	71	1	Yes
32	Vaccine B	47	1	Yes
33	Vaccine B	23	1	No
34	Vaccine B	35	1	Yes
35	Vaccine A	85	11	Yes
36	Vaccine A	19	6	Yes
37	Vaccine A	50	1	Yes
38	Vaccine A	47	1	Yes
39	Vaccine A	15	9	Yes
40	Vaccine A	15	9	Yes
41	Vaccine A	77	7	Yes
42	Vaccine A	15	10	Yes
43	Vaccine A	43	5	Yes
44	Vaccine A	31	5	Yes
45	Vaccine C	26	1	Yes
46	Vaccine C	79	5	No
47	Vaccine C	55	5	Yes
48	Vaccine C	107	1	Yes
49	Vaccine C	143	1	Yes
50	Vaccine C	58	2	Yes
51	Vaccine C	43	5	Yes
52	Vaccine C	39	9	Yes
53	Vaccine C	93	3	Yes
54	Vaccine C	25	10	Yes
55	Vaccine C	78	6	Yes
56	Vaccine C	41	7	Yes
57	Vaccine C	18	6	Yes
58	Vaccine C	18	6	Yes
59	Vaccine C	114	6	Yes
60	Vaccine C	79	5	Yes
61	Vaccine C	28	8	Yes
62	Vaccine C	46	2	Yes
63	Vaccine C	43	5	Yes
64	Vaccine C	69	3	Yes
65	Vaccine C	71	1	Yes
66	Vaccine C	85	11	Yes
67	Vaccine C	29	4	Yes
68	Vaccine C	141	3	Yes
69	Vaccine C	26	4	Yes
70	Vaccine C	113	7	Yes
71	Vaccine C	98	10	Yes
72	Vaccine A	26	4	Yes
73	Vaccine A	44	4	Yes
74	Vaccine A	55	5	Yes
75	Vaccine A	13	4	No
76	Vaccine A	49	5	Yes
77	Vaccine A	80	4	Yes
78	Vaccine A	46	4	Yes
79	Vaccine A	22	4	Yes
80	Vaccine A	16	6	Yes
81	Vaccine C	71	7	Yes
82	Vaccine A	22	8	Yes
83	Vaccine B	25	11	Yes
84	Vaccine C	83	1	Yes
85	Vaccine C	12	5	Yes
86	Vaccine A	18	6	Yes
87	Vaccine B	23	1	No
88	Vaccine B	70	2	Yes
89	Vaccine B	94	2	Yes
90	Vaccine B	35	1	Yes
91	Vaccine B	17	1	No
92	Vaccine B	34	2	Yes
93	Vaccine B	35	1	Yes
94	Vaccine B	70	2	No
95	Vaccine B	83	1	Yes
96	Vaccine B	82	2	Yes
97	Vaccine B	82	2	Yes
98	Vaccine B	46	2	Yes
99	Vaccine B	82	2	Yes
100	Vaccine B	82	2	Yes
101	Vaccine B	35	1	Yes
102	Vaccine B	71	1	Yes
103	Vaccine B	83	1	Yes
104	Vaccine B	95	1	No
105	Vaccine B	23	1	Yes
106	Vaccine B	35	1	Yes
107	Vaccine B	46	2	Yes
108	Vaccine B	70	2	Yes
109	Vaccine B	83	1	Yes
110	Vaccine B	71	1	Yes

## Sheet: BreednTitre
BD	CO		PB							Total	percentage
Exotic	N		PB
Exotic	N		PB					Exotic Breed	10	50	5	5
Exotic	N		PB					Mixed Breed	19.23	26	5	5
Exotic	N		PB					Local Breed	5.88	34	2	2
Cross	Y		MB
Exotic	Y		PB
Cross	Y		MB
Local	Y		PB					Pure Breed	8.33
Cross	Y		MB					Mixed Breed	19.23
Exotic	Y		PB
Cross	Y		MB
Local	Y		PB
Local	Y		PB
Local	Y		PB
Local	Y		PB
Local	Y		PB
Exotic	Y		PB
Exotic	Y		PB
Exotic	N		PB
Exotic	Y		PB
Local	Y		PB
Exotic	Y		PB
Exotic	Y		PB
Exotic	Y		PB
Local	Y		PB
Local	Y		PB
Exotic	Y		PB
Exotic	Y		PB
Exotic	Y		PB
Exotic	Y		PB
Exotic	Y		PB
Local	Y		PB
Cross	N		MB
Cross	Y		MB
Local	Y		PB
Local	Y		PB
Exotic	Y		PB
Exotic	Y		PB
Local	Y		PB
Local	Y		PB
Cross	Y		MB
Exotic	Y		PB
Exotic	Y		PB
Exotic	Y		PB
Exotic	Y		PB
Cross	N		MB
Cross	Y		MB
Exotic	Y		PB
Cross	Y		MB
Exotic	Y		PB
Cross	Y		MB
Local	Y		PB
Cross	Y		MB
Exotic	Y		PB
Exotic	Y		PB
Exotic	Y		PB
Local	Y		PB
Local	Y		PB
Local	Y		PB
Local	Y		PB
Exotic	Y		PB
Exotic	Y		PB
Exotic	Y		PB
Local	Y		PB
Exotic	Y		PB
Cross	Y		MB
Exotic	Y		PB
Cross	Y		MB
Exotic	Y		PB
Exotic	Y		PB
Exotic	Y		PB
Local	Y		PB
Exotic	Y		PB
Local	Y		PB
Cross	N		MB
Local	Y		PB
Exotic	Y		PB
Exotic	Y		PB
Exotic	Y		PB
Exotic	Y		PB
Exotic	Y		PB
Exotic	Y		PB
Cross	Y		MB
Exotic	Y		PB
Exotic	Y		PB
Exotic	Y		PB
Local	N		PB
Local	Y		PB
Local	Y		PB
Local	Y		PB
Local	N		PB
Cross	Y		MB
Cross	Y		MB
Cross	N		MB
Cross	Y		MB
Cross	Y		MB
Cross	Y		MB
Local	Y		PB
Local	Y		PB
Local	Y		PB
Local	Y		PB
Local	Y		PB
Local	Y		PB
Cross	N		MB
Cross	Y		MB
Cross	Y		MB
Cross	Y		MB
Exotic	Y		PB
Exotic	Y		PB
Exotic	Y		PB

## Sheet: SizenTitre
BS	CO						%	Fail	Total
Large	N					Small	9.09	1	11
Medium	N					Medium	12.9	8	62
Large	N					Large	8.1	3	37
Large	N
Medium	Y
Large	Y
Medium	Y
Medium	Y
Medium	Y
Large	Y
Medium	Y
Medium	Y
Medium	Y
Medium	Y
Medium	Y
Medium	Y
Large	Y
Small	Y
Small	N
Small	Y
Medium	Y
Small	Y
Large	Y
Large	Y
Medium	Y
Medium	Y
Small	Y
Medium	Y
Large	Y
Large	Y
Large	Y
Medium	Y
Medium	N
Medium	Y
Medium	Y
Medium	Y
Small	Y
Small	Y
Medium	Y
Medium	Y
Medium	Y
Small	Y
Large	Y
Large	Y
Large	Y
Medium	N
Medium	Y
Large	Y
Medium	Y
Large	Y
Medium	Y
Medium	Y
Medium	Y
Large	Y
Large	Y
Large	Y
Medium	Y
Medium	Y
Medium	Y
Medium	Y
Large	Y
Large	Y
Large	Y
Medium	Y
Large	Y
Medium	Y
Large	Y
Medium	Y
Large	Y
Large	Y
Large	Y
Medium	Y
Large	Y
Medium	Y
Medium	N
Medium	Y
Small	Y
Large	Y
Small	Y
Small	Y
Large	Y
Large	Y
Medium	Y
Large	Y
Large	Y
Large	Y
Medium	N
Medium	Y
Medium	Y
Medium	Y
Medium	N
Medium	Y
Medium	Y
Medium	N
Medium	Y
Medium	Y
Medium	Y
Medium	Y
Medium	Y
Medium	Y
Medium	Y
Medium	Y
Medium	Y
Medium	N
Medium	Y
Medium	Y
Medium	Y
Large	Y
Large	Y
Large	Y

## Sheet: Different Vaccine Titres
ID	VType	Months	Titre
1	Vaccine A	7	0.125
2	Vaccine A	7	0.272						D30	D60	D90	D120	D150	D180	D210	D240	D270	D300	D330
3	Vaccine A	7	0.136					Vaccine A	4	2.09	2.77	2.02	1.28	3.47	1.81	2.9	2.01	1.91	3.19
4	Vaccine A	7	0.381					Vaccine C	3.41	1.09	2.74	1.76	2.52	2.17	2.79	4	4	2.91	4
5	Vaccine A	10	0.942
6	Vaccine A	8	3.736
7	Vaccine A	9	4
8	Vaccine A	10	1.779
9	Vaccine A	9	2.308
10	Vaccine A	6	4
11	Vaccine A	6	4
12	Vaccine A	11	4
13	Vaccine A	2	1.984
14	Vaccine A	2	2.365
15	Vaccine A	6	4
16	Vaccine A	1	4
17	Vaccine A	3	1.547
18	Vaccine A	3	4
19	Vaccine A	4	0.375
20	Vaccine C	11	4
21	Vaccine A	2	1.934
22	Vaccine A	7	4
23	Vaccine A	7	4
24	Vaccine A	7	1.597
25	Vaccine A	10	2.456
26	Vaccine A	10	2.807
27	Vaccine A	4	3.339
28	Vaccine A	11	4
29	Vaccine B	1	3.55
30	Vaccine B	1	4
31	Vaccine B	1	1.786
32	Vaccine B	1	3.169
33	Vaccine B	1	0.125
34	Vaccine B	1	4
35	Vaccine A	11	1.581
36	Vaccine A	6	4
37	Vaccine A	1	4
38	Vaccine A	1	4
39	Vaccine A	9	0.617
40	Vaccine A	9	1.149
41	Vaccine A	7	4
42	Vaccine A	10	1.594
43	Vaccine A	5	2.179
44	Vaccine A	5	0.975
45	Vaccine C	1	4
46	Vaccine C	5	0.309
47	Vaccine C	5	4
48	Vaccine C	1	4
49	Vaccine C	1	1.086
50	Vaccine C	2	0.531
51	Vaccine C	5	4
52	Vaccine C	9	4
53	Vaccine C	3	2.553
54	Vaccine C	10	4
55	Vaccine C	6	1.936
56	Vaccine C	7	2.322
57	Vaccine C	6	2.662
58	Vaccine C	6	2.829
59	Vaccine C	6	1.282
60	Vaccine C	5	1.603
61	Vaccine C	8	4
62	Vaccine C	2	1.65
63	Vaccine C	5	1.251
64	Vaccine C	3	4
65	Vaccine C	1	4
66	Vaccine C	11	4
67	Vaccine C	4	2.007
68	Vaccine C	3	1.676
69	Vaccine C	4	1.518
70	Vaccine C	7	4
71	Vaccine C	10	1.822
72	Vaccine A	4	0.515
73	Vaccine A	4	4
74	Vaccine A	5	0.62
75	Vaccine A	4	0.449
76	Vaccine A	5	1.352
77	Vaccine A	4	4
78	Vaccine A	4	1.938
79	Vaccine A	4	1.544
80	Vaccine A	6	4
81	Vaccine C	7	2.071
82	Vaccine A	8	2.064
83	Vaccine B	11	3.474
84	Vaccine C	1	4
85	Vaccine C	5	4
86	Vaccine A	6	0.843
87	Vaccine B	1	0.362
88	Vaccine B	2	0.965
89	Vaccine B	2	2.565
90	Vaccine B	1	0.728
91	Vaccine B	1	0.332
92	Vaccine B	2	2.303
93	Vaccine B	1	0.735
94	Vaccine B	2	0.145
95	Vaccine B	1	3.758
96	Vaccine B	2	2.027
97	Vaccine B	2	3.804
98	Vaccine B	2	1.353
99	Vaccine B	2	1.36
100	Vaccine B	2	2.104
101	Vaccine B	1	0.797
102	Vaccine B	1	4
103	Vaccine B	1	3.581
104	Vaccine B	1	0.387
105	Vaccine B	1	1.461
106	Vaccine B	1	1.507
107	Vaccine B	2	1.366
108	Vaccine B	2	1.022
109	Vaccine B	1	2.29
110	Vaccine B	1	1.979

## Sheet: Vaccine Titre
	D30	D60	D90	D120	D150	D180	D210	D240	D270	D300	D330
Vaccine A	4	2.09	2.77	2.02	1.28	3.47	1.81	2.9	2.01	1.91	3.19
Vaccine C	3.41	1.09	2.74	1.76	2.52	2.17	2.79	4	4	2.91	4
Vaccine B	2.02	1.72									3.47

## Sheet: Age and Titer
	Age	Vaccine Failure
	< 2 Years	0.47
	2-7 Years	0.2
	> 7 Years	0.33
